# Supplementary material for: A Computational Method for the Binding Mode Prediction of COX-1 and COX-2 Inhibitors: Analyzing the Union of Coxibs, Oxicams, Propionic and Acetic Acids
Source: Pharmaceuticals (Basel). 2023 Dec 4;16(12):1688. doi: 10.3390/ph16121688 (PMC10747940; doi:10.3390/ph16121688)
Supplement: Supplementary file 1 [file pharmaceuticals-16-01688-s001.zip]

Archive with 1 entries (1 files):
- pharmaceuticals-2675373-supplementary.pdf
